# Supplementary material for: Epigenetic priming of an epithelial enhancer by p63 and CTCF controls expression of a skin-restricted gene XP33
Source: Cell Death Discov. 2023 Dec 8;9:446. doi: 10.1038/s41420-023-01716-3 (PMC10709559; doi:10.1038/s41420-023-01716-3)
Supplement: Supplementary file 2 — Supplementary Table S1 [file 41420_2023_1716_MOESM2_ESM.xlsx]

## Sheet: Table S1 - Smirnov et al 2023
Smirnov et al - Table S1 Reagents used in the study
siRNA sequences
Name	Sequence
Scramble	MISSION siRNA Universal Negative Control #1 “scramble” (Sigma, SIC001-10NMOL)
sip63	CAGGUUGGCACUGAAUUCA
siKLF4_1	CCGAGGAGUUCAACGAUCU
siKLF4_2	UGACCAGGCACUACCGUAA
siZNF750_1	CCACCAGAGUUUCCACAUA
siZNF750_2	GCCGAUUCCUUACGGAUUU
siXP33_1	CUGAGUAACCGAAACACCA
siXP33_2	CAUCACCUGAGUAACCGAA
qPCR sequences
Name	Sequence
XP33-For	CCGAAACACCAACAACCTGC
XP33-Rev	GCTGCTTCTGAGACACACCT
LOR-For	CTCTGTCTGCGGCTACTCTG
LOR-Rev	CACGAGGTCTGAGTGACCTG
LCE2D-For	CTGCAGAAGAGCTCTGGTACTG
LCE2D-Rev	CTCCATCAAGCACAAAGTTCTG
KPRP-For	CCTGAAGGACTGCTTGCCTG
KPRP-Rev	CTGGGCAAAGGGGGATTGAG
KRT10-For	AGGAGGAGTGTCATCCCTAAG
KRT10-Rev	AAGCTGCCTCCATAACTCCC
GAPDH-For	GTCTCCTCTGACTTCAACAGCG
GAPDH-Rev	ACCACCCTGTTGCTGTAGCCAA
