# Supplementary material for: Epigenetic priming of an epithelial enhancer by p63 and CTCF controls expression of a skin-restricted gene XP33
Source: Cell Death Discov. 2023 Dec 8;9:446. doi: 10.1038/s41420-023-01716-3 (PMC10709559; doi:10.1038/s41420-023-01716-3)
Supplement: Supplementary file 3 — Supplementary Table S2 [file 41420_2023_1716_MOESM3_ESM.xlsx]

## Sheet: Table S2 - Smirnov et al 2023
Figure	Overview	Limitations	Data source	Cell type	Cell origin	Medium+G:J	Treatment	Treatment time	Exp type	Seq platform	Antibody	Ref DOI
Figure 1A	This dataset identifies p63-modulated genes in primary human differentiated keratinocytes	Only differentiation condition is used	GSE67382	Keratinocytes	Human, primary (cell cultured)	KSF medium	Diff. with 1.2mM CaCl2 KD with 1nM siRNA	3 days for diff	bulk RNA seq	Illumina HiSeq 2500	n/a	10.1186/s13059-015-0840-9
Figure 1B/C/D	This is a large library of human normal tissues including skin which allows a comprehensive analysis of gene expression across human tissues	This is a bulk RNA seq analysis therefore no information about cell subtypes is included	GTEx	Skin	Human skin (tissue)	n/a	n/a	n/a	bulk RNA seq	n/a	n/a	n/a
Figure 2A	This resource provides data on gene expression in different subtypes of cells within normal human skin by scRNA seq	n/a	GSE202352	Skin	Human skin (tissue)	n/a	n/a	n/a	scRNA seq	Illumina NovaSeq 6000	n/a	10.1016/j.celrep.2023.111994
Figure 2B	This dataset identifies changes in gene expression during keratinocyte differentiation in vitro	The differentiation is induced by cell contact inhibition which may differ from Ca-induced differentiation and vary between experiments	GSE59827	Keratinocytes	Human, primary (cell cultured)	KGM without bovine pituitary extract, EGF, insulin, and hydrocortisone	Diff. by cell contact inhibition	0 / 3 / 6 / 9 days of diff	bulk RNA seq	Illumina HiSeq 2000	n/a	10.15252/embr.201439941
Figure 3A	These ChIP seq experiments allow analysis of the open chromatin state and Pol2 occupancy in progenitor and differentiated keratinocytes	The differentiation is induced by cell contact inhibition which may differ from Ca-induced differentiation and vary between experiments	GSE59827	Keratinocytes	Human, primary (cell cultured)	KGM without bovine pituitary extract, EGF, insulin, and hydrocortisone	Diff. by cell contact inhibition	0 or 6 days of diff	ChIP seq	Illumina HiSeq 2000	H3K27ac (Diagenode) Pol2 (8WG16, Santa Cruz)	10.15252/embr.201439941
Figure 3B	ENCODE ChIP seq data for H3K27ac enables analysis of open chromatin state across multiple tissues and cell types	n/a	ENCODE	Various	Primary or cell lines	n/a	n/a	n/a	ChIP seq	n/a	H3K27ac	n/a
Figure 3C	These ChIP seq experiments of insulator CTCF and cohesin unit SMC1A occupancy in progenitor and differentiated keratinocytes	n/a	GSE84657	Keratinocytes	Human, primary (cell cultured)	1:1 KCSFM and Medium 154 (Life Technologies)	Diff. with 1.2mM CaCl2	0 or 6 days of diff	ChIP seq	Illumina HiSeq 2500	CTCF (Millipore, # 07-729) SMC1A (Bethyl, # A300-055A)	10.1038/ng.3935
Figure 3D	ENCODE ChIP seq data for CTCF enables analysis of insulator binding across multiple tissues and cell types		ENCODE	Various	Primary or cell lines	n/a	n/a	n/a	ChIP seq	n/a	CTCF	n/a
Figure 3E (RNA seq)	This study compared gene expression across different types of epithelial cells in parallel with chromatin accessibility (ATAC seq) and interaction of H3K27ac-enriched regions of chromatin (H3K27ac Hi-ChIP)	Normal progenitor keratinocytes are not included in the study	GSE186947	Keratinocytes	Human, primary (cell cultured)	1:1 KSFM (ThermoFisher) and Medium 154 (ThermoFisher	Diff. 1.2 mM calcium	6 days	bulk RNA seq	Illumina HiSeq 4000	n/a	10.1016/j.xgen.2022.100191
				Bronchial/Tracheal Epithelial Cells	Human, primary (cell cultured, ATCC (PCS-300-010))	Airway Epithelial Cell Basal Medium (ATCC, PCS-300-030) supplemented with Bronchial Epithelial Cell Growth Kit (ATCC, PCS-300-040)	none	n/a
				Bladder Epithelial Cells (A/T/N)	Human, primary (cell cultured, ATCC (PCS-420-010))	Bladder Epithelial Cell Basal Medium ((ATCC PCS-420-032) supplemented with Bladder Epithelial Cell Growth Kit (ATCC PCS-420-042)	none	n/a
				Colonic Epithelial Cells	Human, primary (cell cultured, CellBiologics (H-6047))	Complete Human Epithelial Cell Medium supplemented with Human Epithelial Cell Medium Supplement Kit (CellBiologics, H6621)	none	n/a
				Oesophagus epithelial cells	Human, primary (cell cultured, CellBiologics (H-6046))	Complete Human Epithelial Cell Medium supplemented with Human Epithelial Cell Medium Supplement Kit (CellBiologics H6621)	none	n/a
				Mammary epithelial cells	Human, primary (cell cultured, Lonza (CC-2551))	MEGM Mammary Epithelial Cell Growth Medium BulletKit (Lonza, CC-3150)	none	n/a
				Ovarian Epithelial Cells	Human, primary (cell cultured, CellBiologics (H-6036))	Human Epithelial Cell Medium Supplement Kit (CellBiologics, H6621)	none	n/a
				Pancreatic Epithelial Cells	Human, primary (cell cultured, CellBiologics (H-6037))	Complete Human Epithelial Cell Medium supplemented with Human Epithelial Cell Medium Supplement Kit (CellBiologics, H6621)	none	n/a
				Prostate Epithelial Cells	Human, primary (cell cultured, Lonza (CC-2555))	Prostate epithelial basal medium (Lonza, CC-3165) and supplemented with PrEGM Prostate Epithelial Cell Growth Medium SingleQuots Supplements and Growth Factors (Lonza, CC-4177)	none	n/a
				Renal Epithelial Cells	Human, primary (cell cultured, CellBiologics (H-6015))	Complete Human Epithelial Cell Medium supplemented with Human Epithelial Cell Medium Supplement Kit (CellBiologics, H6621)	none	n/a
				Thyroid Epithelial Cells	Human, primary (cell cultured, CellBiologics (H-6040))	Complete Human Epithelial Cell Medium supplemented with Human Epithelial Cell Medium Supplement Kit (CellBiologics, H6621)	none	n/a
				Uterine Epithelial Cells	Human, primary (cell cultured, Lifeline Cell Technology (FC-0078))	ReproLife Reproductive Medium Complete Kit (Lifeline Cell Technology, LL-0068)	none	n/a
Figure 3F (ATAC seq)	This study compared gene expression across different types of epithelial cells in parallel with chromatin accessibility (ATAC seq) and interaction of H3K27ac-enriched regions of chromatin (H3K27ac Hi-ChIP)	Normal progenitor keratinocytes are not included in the study	GSE188398	Keratinocytes	Human, primary (cell cultured)	1:1 KSFM (ThermoFisher) and Medium 154 (ThermoFisher	Diff. 1.2 mM calcium	6 days	ATAC seq	Illumina HiSeq 4000	n/a	10.1016/j.xgen.2022.100191
				Bronchial/Tracheal Epithelial Cells	Human, primary (cell cultured, ATCC (PCS-300-010))	Airway Epithelial Cell Basal Medium (ATCC, PCS-300-030) supplemented with Bronchial Epithelial Cell Growth Kit (ATCC, PCS-300-040)	none	n/a
				Bladder Epithelial Cells (A/T/N)	Human, primary (cell cultured, ATCC (PCS-420-010))	Bladder Epithelial Cell Basal Medium ((ATCC PCS-420-032) supplemented with Bladder Epithelial Cell Growth Kit (ATCC PCS-420-042)	none	n/a
				Colonic Epithelial Cells	Human, primary (cell cultured, CellBiologics (H-6047))	Complete Human Epithelial Cell Medium supplemented with Human Epithelial Cell Medium Supplement Kit (CellBiologics, H6621)	none	n/a
				Oesophagus epithelial cells	Human, primary (cell cultured, CellBiologics (H-6046))	Complete Human Epithelial Cell Medium supplemented with Human Epithelial Cell Medium Supplement Kit (CellBiologics H6621)	none	n/a
				Mammary epithelial cells	Human, primary (cell cultured, Lonza (CC-2551))	MEGM Mammary Epithelial Cell Growth Medium BulletKit (Lonza, CC-3150)	none	n/a
				Ovarian Epithelial Cells	Human, primary (cell cultured, CellBiologics (H-6036))	Human Epithelial Cell Medium Supplement Kit (CellBiologics, H6621)	none	n/a
				Pancreatic Epithelial Cells	Human, primary (cell cultured, CellBiologics (H-6037))	Complete Human Epithelial Cell Medium supplemented with Human Epithelial Cell Medium Supplement Kit (CellBiologics, H6621)	none	n/a
				Prostate Epithelial Cells	Human, primary (cell cultured, Lonza (CC-2555))	Prostate epithelial basal medium (Lonza, CC-3165) and supplemented with PrEGM Prostate Epithelial Cell Growth Medium SingleQuots Supplements and Growth Factors (Lonza, CC-4177)	none	n/a
				Renal Epithelial Cells	Human, primary (cell cultured, CellBiologics (H-6015))	Complete Human Epithelial Cell Medium supplemented with Human Epithelial Cell Medium Supplement Kit (CellBiologics, H6621)	none	n/a
				Thyroid Epithelial Cells	Human, primary (cell cultured, CellBiologics (H-6040))	Complete Human Epithelial Cell Medium supplemented with Human Epithelial Cell Medium Supplement Kit (CellBiologics, H6621)	none	n/a
				Uterine Epithelial Cells	Human, primary (cell cultured, Lifeline Cell Technology (FC-0078))	ReproLife Reproductive Medium Complete Kit (Lifeline Cell Technology, LL-0068)	none	n/a
Figure 3F (HiChIP seq)	This study compared gene expression across different types of epithelial cells in parallel with chromatin accessibility (ATAC seq) and interaction of H3K27ac-enriched regions of chromatin (H3K27ac Hi-ChIP)	Normal progenitor keratinocytes are not included in the study	GSE188401	Keratinocytes	Human, primary (cell cultured)	1:1 KSFM (ThermoFisher) and Medium 154 (ThermoFisher	Diff. 1.2 mM calcium	6 days	HiChIP seq	Illumina NovaSeq 6000	H3K27ac (Abcam, ab4729)	10.1016/j.xgen.2022.100191
				Bronchial/Tracheal Epithelial Cells	Human, primary (cell cultured, ATCC (PCS-300-010))	Airway Epithelial Cell Basal Medium (ATCC, PCS-300-030) supplemented with Bronchial Epithelial Cell Growth Kit (ATCC, PCS-300-040)	none	n/a
				Bladder Epithelial Cells (A/T/N)	Human, primary (cell cultured, ATCC (PCS-420-010))	Bladder Epithelial Cell Basal Medium ((ATCC PCS-420-032) supplemented with Bladder Epithelial Cell Growth Kit (ATCC PCS-420-042)	none	n/a
				Colonic Epithelial Cells	Human, primary (cell cultured, CellBiologics (H-6047))	Complete Human Epithelial Cell Medium supplemented with Human Epithelial Cell Medium Supplement Kit (CellBiologics, H6621)	none	n/a
				Oesophagus epithelial cells	Human, primary (cell cultured, CellBiologics (H-6046))	Complete Human Epithelial Cell Medium supplemented with Human Epithelial Cell Medium Supplement Kit (CellBiologics H6621)	none	n/a
				Mammary epithelial cells	Human, primary (cell cultured, Lonza (CC-2551))	MEGM Mammary Epithelial Cell Growth Medium BulletKit (Lonza, CC-3150)	none	n/a
				Ovarian Epithelial Cells	Human, primary (cell cultured, CellBiologics (H-6036))	Human Epithelial Cell Medium Supplement Kit (CellBiologics, H6621)	none	n/a
				Pancreatic Epithelial Cells	Human, primary (cell cultured, CellBiologics (H-6037))	Complete Human Epithelial Cell Medium supplemented with Human Epithelial Cell Medium Supplement Kit (CellBiologics, H6621)	none	n/a
				Prostate Epithelial Cells	Human, primary (cell cultured, Lonza (CC-2555))	Prostate epithelial basal medium (Lonza, CC-3165) and supplemented with PrEGM Prostate Epithelial Cell Growth Medium SingleQuots Supplements and Growth Factors (Lonza, CC-4177)	none	n/a
				Renal Epithelial Cells	Human, primary (cell cultured, CellBiologics (H-6015))	Complete Human Epithelial Cell Medium supplemented with Human Epithelial Cell Medium Supplement Kit (CellBiologics, H6621)	none	n/a
				Thyroid Epithelial Cells	Human, primary (cell cultured, CellBiologics (H-6040))	Complete Human Epithelial Cell Medium supplemented with Human Epithelial Cell Medium Supplement Kit (CellBiologics, H6621)	none	n/a
				Uterine Epithelial Cells	Human, primary (cell cultured, Lifeline Cell Technology (FC-0078))	ReproLife Reproductive Medium Complete Kit (Lifeline Cell Technology, LL-0068)	none	n/a
Figure 4A	These ChIP seq experiments analyse p63 occupancy in progenitor and differentiated keratinocytes	The differentiation is induced by cell contact inhibition which may differ from Ca-induced differentiation and vary between experiments	GSE59827	Keratinocytes	Human, primary (cell cultured)	KGM without bovine pituitary extract, EGF, insulin, and hydrocortisone	Diff. by cell contact inhibition	0 / 3 / 6 / 9 days of diff	ChIP seq	Illumina HiSeq 2000	p63 (H129, Santa Cruz)	10.15252/embr.201439941
Figure 4B	This study unveils pioneer role of p63 in chromatin binding and remodelling. Here, p63 is overexpressed in fibroblasts and then ChIP seq (for p63 and H3K27ac) and RNA seq experiments are performed.	n/a	GSE126390	Fibroblasts	Fibroblasts (cell cultured, BJ, ATCC (CRL-252))	DMEM, 10% FBS, Strep. (100 ug/ml), Pen. (100 U/ml)	p63 overexpression	3 days	ChIP seq	Illumina NextSeq 500	Flag (Sigma M2 #F1804) H3K27ac (Active Motif #39133)	10.1126/sciadv.aaw0946
Figure 4B	as Figure 3A	n/a	GSE59827	Keratinocytes	Human, primary (cell cultured)	KGM without bovine pituitary extract, EGF, insulin, and hydrocortisone	Diff. by cell contact inhibition	6 days of diff	ChIP seq	Illumina HiSeq 2000	H3K27ac (Diagenode)	10.15252/embr.201439941
Figure 4C	This study unveils pioneer role of p63 in chromatin binding and remodelling. Here, p63 is overexpressed in fibroblasts and then ChIP seq (for p63 and H3K27ac) and RNA seq experiments are performed.	n/a	GSE126397	Fibroblasts	Fibroblasts (cell cultured, BJ, ATCC (CRL-252))	DMEM, 10% FBS, Strep. (100 ug/ml), Pen. (100 U/ml)	p63 overexpression	3 days	bulk RNA seq	Illumina NextSeq 500	n/a	10.15252/embr.201439941
Figure 4F	Here, we analyse expression of TFs in the skin (form GTEx) and select only those that are specifically expressed in the skin and increased during differentiation (from RNA seq [GSE59827] as in Figure 2B)	Analyses were performed on bulk RNA seq data which include distinct cell types	GTEx	Multiple tissues	Human tissues	n/a	n/a	n/a	n/a	n/a	n/a	n/a
Figure 4G	These ChIP seq experiments analyse ZNF750 and KLF4 occupancy in differentiated keratinocytes	Keratinocytes were differentiated for 3 days only, however the TFs occupancy may change during later stages of differentiation	GSE57702	Keratinocytes	Human, primary (cell cultured)	1:1 KCSFM and Medium 154 (Life Technologies)	Diff. with 1.2mM CaCl2	3 days for diff	ChIP seq	Illumina HiSeq 2000	ZNF750 (Sigma HPA023012) KLF4 (R&D AF3640 )	10.1101/gad.246579.114
