# Supplementary material for: Epigenetic priming of an epithelial enhancer by p63 and CTCF controls expression of a skin-restricted gene XP33
Source: Cell Death Discov. 2023 Dec 8;9:446. doi: 10.1038/s41420-023-01716-3 (PMC10709559; doi:10.1038/s41420-023-01716-3)
Supplement: Supplementary file 4 — Supplementary Table S3 [file 41420_2023_1716_MOESM4_ESM.xlsx]

## Sheet: p63-regulated ncRNAs
Gene name	ENSG	baseMean	log2FC	lfcSE	stat	P	Padj	SCR_1	SCR_2	p63i_1	p63i_2	Modulation	Skin specif score	Skin expression TPM
ACOXL-AS1	ENSG00000204581	5.13548	5.70883	2.16555	2.6362	0.00838406	0.0276268	0	0	10	12	Up	-2.13881	0.0461099
ALOX12-AS1	ENSG00000215067	142.592	-1.19388	0.439636	-2.7156	0.00661554	0.0225075	124	252	107	81	Down	-0.919506	3.14687
ARHGAP5-AS1	ENSG00000258655	353.859	-2.0031	0.296447	-6.75702	1.41e-11	2.52e-10	446	621	173	133	Down	-1.301	4.00011
ARHGEF26-AS1	ENSG00000243069	20.7378	2.44793	0.846692	2.89117	0.0038381	0.0140471	7	5	44	32	Up	-3.18492	0.226184
ASB16-AS1	ENSG00000267080	197.741	1.11992	0.310194	3.61037	0.000305758	0.0015237	109	125	324	262	Up	-1.19001	11.9502
B4GALT1-AS1	ENSG00000233554	63.5301	1.15332	0.469942	2.45417	0.014121	0.0429839	34	40	98	91	Up	-3.85729	3.48662
BAALC-AS1	ENSG00000247081	148.738	1.42909	0.3994	3.57809	0.00034612	0.00170121	57	95	213	252	Up	-1.6828	0.584075
BDNF-AS	ENSG00000245573	90.5173	2.67674	0.474159	5.64524	1.65e-08	1.93e-07	21	25	211	130	Up	-2.13321	2.38683
BHLHE40-AS1	ENSG00000235831	95.8033	1.11084	0.403994	2.74965	0.0059659	0.0205872	50	64	142	140	Up	-1.04277	2.64794
C21orf62-AS1	ENSG00000205930	78.7096	3.20307	0.497201	6.4422	1.18e-10	1.89e-09	12	17	167	140	Up	-2.17476	0.534196
C2orf27A	ENSG00000197927	156.95	1.64007	0.388755	4.21878	2.46e-05	0.000159025	52	92	260	252	Up	-1.5295	1.56759
CALML3-AS1	ENSG00000205488	69.926	-1.76684	0.522273	-3.38297	0.000717059	0.00324176	122	79	30	38	Down	-0.677404	10.3084
CCDC140	ENSG00000163081	14.9562	3.33368	1.13432	2.93892	0.00329356	0.0122994	4	1	24	34	Up	-0.212971	0.111055
CCDC18-AS1	ENSG00000223745	266.631	1.51106	0.311681	4.84809	1.25e-06	1.06e-05	105	156	449	403	Up	-1.98112	12.9221
CCDC183-AS1	ENSG00000228544	49.937	1.45061	0.597402	2.4282	0.0151739	0.0456238	28	22	107	53	Up	-2.73677	2.07086
CD27-AS1	ENSG00000215039	300.717	1.31958	0.305481	4.31969	1.56e-05	0.000106271	182	139	474	451	Up	-2.36335	18.6413
CDKN2B-AS1	ENSG00000240498	18.4717	2.2385	0.918135	2.43809	0.0147649	0.0446512	8	4	27	38	Up	-2.37493	0.0648523
CFLAR-AS1	ENSG00000226312	101.331	-2.81328	0.461865	-6.09114	1.12e-09	1.57e-08	140	194	22	32	Down	-1.16218	0.658912
CKMT2-AS1	ENSG00000247572	1723.45	-3.14556	0.301998	-10.4158	2.1e-25	1.18e-23	2096	3761	385	369	Down	-1.33074	4.79389
CLIP1-AS1	ENSG00000257097	20.1381	-2.49016	0.853318	-2.91822	0.00352041	0.0130335	32	32	5	8	Down	-2.28618	0.0920381
CRNDE	ENSG00000245694	999.088	1.25258	0.31721	3.94876	7.86e-05	0.000451767	682	416	1686	1359	Up	-3.10587	6.67208
CT62	ENSG00000225362	330.89	-3.58293	0.304749	-11.757	6.5e-32	5.46e-30	503	646	58	52	Down	-6.13616	0.0315125
CYP1B1-AS1	ENSG00000232973	29.3622	4.38113	0.943317	4.64439	3.41e-06	2.66e-05	4	1	55	65	Up	-1.94473	0.371862
CYP4A22-AS1	ENSG00000225506	12.1261	3.37436	1.18494	2.8477	0.00440358	0.015804	2	2	28	20	Up	-0.906412	0.132438
CYTOR	ENSG00000222041	2031.63	-3.57863	0.203798	-17.5596	5.02e-69	1.54e-66	3481	3545	355	322	Down	-3.93998	1.26253
DCST1-AS1	ENSG00000232093	80.3002	1.67767	0.514406	3.26137	0.00110876	0.00476511	47	24	130	133	Up	1.0395	12.8385
DGCR5	ENSG00000237517	192.402	-1.21654	0.359362	-3.38528	0.000711047	0.00322011	193	315	133	117	Down	-5.38713	1.01194
DGUOK-AS1	ENSG00000237883	123.543	2.02106	0.413791	4.88425	1.04e-06	8.96e-06	55	36	219	208	Up	-0.138267	7.36414
DHRS4-AS1	ENSG00000215256	460.821	1.42445	0.282502	5.04227	4.6e-07	4.26e-06	260	207	704	739	Up	-1.27824	8.21564
DIRC3	ENSG00000231672	262.794	-4.72737	0.486208	-9.72293	2.41e-22	1.12e-20	629	309	18	23	Down	-1.83978	0.478719
DLEU1	ENSG00000176124	332.456	1.49932	0.352346	4.25525	2.09e-05	0.000137634	202	121	573	488	Up	-0.372749	0.596431
DLGAP1-AS5	ENSG00000261521	119.46	-1.08017	0.365972	-2.9515	0.00316236	0.0118769	149	155	81	84	Down	-2.59785	0.0696843
DUBR	ENSG00000243701	337.797	1.37839	0.27372	5.03577	4.76e-07	4.39e-06	186	165	558	495	Up	-3.39844	1.87971
ELF3-AS1	ENSG00000234678	65.0726	1.52918	0.478898	3.19312	0.00140746	0.00589473	27	36	114	95	Up	-0.641982	5.27117
EMX2OS	ENSG00000229847	85.275	2.00975	0.508163	3.95494	7.66e-05	0.000442071	42	21	159	136	Up	-3.67713	6.72909
ENTPD3-AS1	ENSG00000223797	160.424	1.04529	0.33394	3.13016	0.00174714	0.0071111	101	95	232	233	Up	-1.361	1.96069
EXOC3-AS1	ENSG00000221990	95.8178	1.59593	0.416728	3.82966	0.000128322	0.000699874	49	40	157	153	Up	-2.11995	4.55728
FALEC	ENSG00000228126	204.566	-5.09744	0.498083	-10.2341	1.39e-24	7.54e-23	251	502	12	13	Down	-3.13101	0.718553
FAM201A	ENSG00000204860	166.024	3.85815	0.408153	9.4527	3.3e-21	1.41e-19	24	16	352	318	Up	-1.92972	1.50058
FAM66A	ENSG00000227888	22.3982	1.87823	0.772272	2.43209	0.0150121	0.0452426	8	10	40	36	Up	-1.17771	0.219215
FAM66B	ENSG00000215374	49.8916	1.46229	0.534182	2.73744	0.00619197	0.0212435	21	29	83	75	Up	-0.88003	0.755663
FAM66C	ENSG00000226711	57.5536	1.65539	0.520185	3.1823	0.00146109	0.00609045	26	26	115	75	Up	-2.03454	0.929128
FAM83A-AS1	ENSG00000204949	218.852	1.29426	0.37343	3.46586	0.000528537	0.00247893	142	94	304	362	Up	-3.67426	0.598827
FAM83C-AS1	ENSG00000235214	20.6431	-3.39854	1.2369	-2.74763	0.00600271	0.0206991	17	55	8	0	Down	-2.64583	1.14772
FAM87A	ENSG00000182366	14.7711	-3.55992	1.07716	-3.30492	0.000950046	0.00415235	26	25	3	2	Down	-0.840937	0.108448
FARP1-AS1	ENSG00000231194	12.4767	-4.11695	1.36289	-3.02075	0.00252146	0.00977534	26	18	3	0	Down	-0.345297	0.87421
FBXL19-AS1	ENSG00000260852	214.2	1.20258	0.305105	3.94154	8.1e-05	0.000463664	124	119	357	289	Up	-1.872	0.590907
FOXD2-AS1	ENSG00000237424	49.4387	-2.00354	0.592938	-3.37901	0.000727467	0.00328442	76	72	15	27	Down	-3.83381	1.01149
FOXD3-AS1	ENSG00000230798	21.5901	3.61181	1.11106	3.25078	0.0011509	0.00492122	6	0	45	41	Up	-5.77573	1.18154
FOXN3-AS1	ENSG00000258920	140.331	1.17632	0.355795	3.30616	0.000945851	0.00413784	69	93	222	198	Up	-1.14993	2.87574
FTX	ENSG00000230590	203.638	1.01498	0.315836	3.21364	0.00131065	0.00553234	136	116	312	276	Up	-1.28656	9.7091
GAS1RR	ENSG00000226237	35.2037	2.83338	0.797055	3.55481	0.000378257	0.00184424	13	3	69	64	Up	-1.13943	1.42854
HCG11	ENSG00000228223	742.38	1.12731	0.226619	4.97449	6.54e-07	5.87e-06	398	478	1170	1029	Up	-2.29494	4.13904
HEXA-AS1	ENSG00000260339	20.2651	2.15872	0.849477	2.54123	0.0110462	0.0348893	5	9	43	29	Up	-1.03761	0.376678
HIF1A-AS2	ENSG00000258667	300.051	-4.46785	0.373566	-11.96	5.76e-33	5.08e-31	619	451	30	26	Down	-2.57901	0.562895
HLA-F-AS1	ENSG00000214922	20.3073	-3.00007	1.01548	-2.95434	0.00313337	0.0117905	30	38	9	1	Down	-1.62612	1.45228
HOTAIR	ENSG00000228630	214.116	2.47358	0.338539	7.30663	2.74e-13	5.97e-12	69	53	393	388	Up	-2.43532	5.13832
HOTAIRM1	ENSG00000233429	1541.29	-4.42103	0.434776	-10.1685	2.74e-24	1.46e-22	1413	4197	160	137	Down	-1.47658	9.37633
IGF2-AS	ENSG00000099869	4.49288	-5.71875	2.26736	-2.52221	0.011662	0.036532	6	11	0	0	Down	-1.90031	0.0576568
IGF2BP2-AS1	ENSG00000163915	29.8522	-2.87578	0.913034	-3.1497	0.00163438	0.00671215	39	60	2	13	Down	-1.06885	0.0270113
IL20RB-AS1	ENSG00000249407	67.3456	-2.26754	0.553932	-4.09354	4.25e-05	0.000260112	133	74	27	23	Down	1.93665	16.5165
JPX	ENSG00000225471	148.26	-1.07366	0.366117	-2.93256	0.0033618	0.0125207	152	227	107	99	Down	-1.21214	1.02011
JPX	ENSG00000225470	773.61	1.15721	0.243243	4.75742	1.96e-06	1.61e-05	484	411	1185	1117	Up	-1.21214	1.02011
KCNMB2-AS1	ENSG00000237978	5.55288	5.82246	2.11524	2.75262	0.00591204	0.0204192	0	0	13	11	Up	-0.268189	0.0355531
KCTD21-AS1	ENSG00000246174	31.8408	1.72266	0.698115	2.46759	0.0136025	0.0416196	9	19	50	55	Up	-1.4875	0.578112
KLF7-IT1	ENSG00000237892	32.348	-2.967	0.730172	-4.06342	4.84e-05	0.000292745	47	61	11	5	Down	-0.815205	0.714306
KMT2E-AS1	ENSG00000239569	198.055	-2.39919	0.37178	-6.45325	1.09e-10	1.76e-09	355	266	82	55	Down	-2.16189	11.3876
KTN1-AS1	ENSG00000186615	189.258	1.30701	0.313833	4.16467	3.12e-05	0.000196176	104	100	300	281	Up	-0.110152	3.20175
LCMT1-AS2	ENSG00000260034	96.6765	-1.32744	0.426541	-3.1121	0.00185759	0.00750773	113	147	52	66	Down	-0.0668467	0.284296
LHFPL3-AS1	ENSG00000226869	48.5537	2.42605	0.789859	3.07149	0.00212991	0.00844968	24	4	98	79	Up	-0.111266	0.308109
LINC00113	ENSG00000225298	174.468	-4.35317	0.415223	-10.4839	1.02e-25	5.87e-24	269	357	16	19	Down	-4.09179	0.0686954
LINC00205	ENSG00000223768	113.407	2.37645	0.414023	5.73989	9.47e-09	1.15e-07	27	42	211	199	Up	-3.26556	3.20622
LINC00239	ENSG00000258512	12.2164	3.41764	1.3581	2.51648	0.0118535	0.037034	0	4	33	16	Up	-1.39267	0.724962
LINC00261	ENSG00000259976	49.8698	1.6954	0.543564	3.11904	0.0018144	0.00735453	24	20	93	72	Up	-6.64579	0
LINC00278	ENSG00000231535	50.7901	4.32685	0.707694	6.11401	9.72e-10	1.37e-08	6	3	113	96	Up	-0.98362	0.585717
LINC00299	ENSG00000236790	23.9122	-5.05085	1.14533	-4.40996	1.03e-05	7.32e-05	57	29	1	2	Down	-1.17039	0.0387715
LINC00302	ENSG00000176075	1023.39	-10.5584	1.47523	-7.15708	8.24e-13	1.7e-11	2724	1052	3	0	Down	4.81805	19.2093
LINC00324	ENSG00000178977	81.6692	1.78266	0.432869	4.11825	3.82e-05	0.000236059	33	36	143	130	Up	-1.10278	3.94984
LINC00339	ENSG00000218510	286.75	1.00076	0.277182	3.61049	0.000305623	0.00152336	163	196	422	402	Up	-1.60089	14.5474
LINC00348	ENSG00000226846	5.62385	5.83952	2.11966	2.75493	0.00587046	0.0202815	0	0	10	14	Up	-2.58124	0
LINC00365	ENSG00000224511	135.679	-6.23607	1.92063	-3.24689	0.00116674	0.00497905	160	348	8	0	Down	-1.6923	0.261564
LINC00458	ENSG00000234787	19.9353	7.66629	1.65867	4.62195	3.8e-06	2.93e-05	0	0	45	41	Up	-0.381281	0
LINC00473	ENSG00000223414	185.433	2.53745	0.451606	5.61872	1.92e-08	2.23e-07	70	31	345	336	Up	-5.2547	0.100307
LINC00475	ENSG00000225511	27.9169	2.38022	0.814858	2.92103	0.0034888	0.0129306	6	11	73	30	Up	-1.8368	0.221582
LINC00492	ENSG00000250958	30.1963	-8.46542	1.62661	-5.20432	1.95e-07	1.92e-06	73	39	0	0	Down	-0.725156	0
LINC00501	ENSG00000203645	4.73307	-5.7944	2.26114	-2.56261	0.010389	0.0332033	5	13	0	0	Down	-0.906233	0
LINC00511	ENSG00000227036	3160.04	1.81832	0.209174	8.69289	3.53e-18	1.19e-16	1376	1235	5707	4928	Up	0.341704	5.72162
LINC00513	ENSG00000233559	140.9	-5.51764	0.606665	-9.09504	9.46e-20	3.63e-18	166	357	7	6	Down	-2.05203	0.178298
LINC00520	ENSG00000258791	1646.05	-5.62871	0.381401	-14.758	2.73e-49	4.62e-47	1997	4119	90	52	Down	-0.10198	0.049597
LINC00526	ENSG00000264575	32.6391	2.08627	0.805679	2.58945	0.00961283	0.0310453	17	6	40	72	Up	-2.33652	3.68768
LINC00543	ENSG00000260704	9.39647	6.58228	1.88198	3.49753	0.000469581	0.00223698	0	0	26	15	Up	-1.8887	0.0933198
LINC00589	ENSG00000251191	56.1721	-2.60744	0.607164	-4.29445	1.75e-05	0.000117726	116	63	16	18	Down	-0.238549	0
LINC00592	ENSG00000258279	162.147	-4.44457	0.511787	-8.6844	3.81e-18	1.28e-16	363	213	21	10	Down	-1.71227	1.8708
LINC00639	ENSG00000259070	17.8872	7.51093	1.6942	4.43332	9.28e-06	6.64e-05	0	0	49	29	Up	-3.04803	0.148727
LINC00641	ENSG00000258441	357.546	-2.88114	0.426102	-6.76162	1.36e-11	2.45e-10	367	828	115	71	Down	-3.50544	12.149
LINC00659	ENSG00000228705	74.8286	-5.74651	0.822817	-6.98395	2.87e-12	5.55e-11	100	178	6	0	Down	-3.36967	0.177252
LINC00663	ENSG00000266904	78.0488	1.63448	0.456561	3.57997	0.000343631	0.00169003	40	31	127	127	Up	-1.03467	2.03836
LINC00667	ENSG00000263753	945.625	1.60361	0.269073	5.95975	2.53e-09	3.36e-08	503	370	1636	1436	Up	-1.35066	18.238
LINC00707	ENSG00000238266	14374.6	-6.81775	0.360828	-18.8947	1.26e-79	5.53e-77	17293	36739	341	209	Down	-2.59539	0.169982
LINC00838	ENSG00000261683	4.929	-5.84913	2.39278	-2.4445	0.0145055	0.0439678	16	2	0	0	Down	-2.82894	0
LINC00863	ENSG00000224914	480.097	1.8745	0.252224	7.43188	1.07e-13	2.42e-12	201	184	860	768	Up	-0.38997	3.14676
LINC00865	ENSG00000232229	54.4224	2.84659	0.564091	5.04633	4.5e-07	4.18e-06	10	15	106	100	Up	-5.67844	0.418172
LINC00880	ENSG00000243629	5.83632	-6.09576	2.09737	-2.90639	0.00365629	0.0134796	9	13	0	0	Down	-1.95791	0.0425165
LINC00886	ENSG00000240875	347.188	1.18553	0.26458	4.48078	7.44e-06	5.43e-05	203	194	531	508	Up	-1.68209	1.55543
LINC00887	ENSG00000214145	159.274	-1.39704	0.412483	-3.38692	0.000706831	0.00320224	150	287	97	92	Down	-4.03622	0.180691
LINC00899	ENSG00000231711	50.0917	-1.58324	0.570216	-2.77657	0.00549353	0.0191602	51	91	27	27	Down	-2.44369	1.7434
LINC00906	ENSG00000267339	96.2582	-2.43339	0.444767	-5.47115	4.47e-08	4.91e-07	172	131	36	29	Down	-4.24799	0.0899223
LINC00917	ENSG00000168367	20.0091	-7.87264	1.65968	-4.74347	2.1e-06	1.71e-05	37	38	0	0	Down	-8.48679	0
LINC00920	ENSG00000246898	209.699	2.79897	0.394437	7.0961	1.28e-12	2.58e-11	63	35	427	365	Up	-1.66453	0.603471
LINC00933	ENSG00000259728	80.2227	2.49734	0.496629	5.02857	4.94e-07	4.54e-06	27	18	134	158	Up	-2.51218	1.44155
LINC00941	ENSG00000235884	69.2044	-3.33675	0.520888	-6.40588	1.5e-10	2.37e-09	118	118	16	11	Down	-3.28969	0.0651079
LINC00958	ENSG00000251381	621.975	-1.54265	0.234164	-6.58789	4.46e-11	7.52e-10	792	948	362	324	Down	-1.15188	5.43537
LINC00963	ENSG00000204054	1297.49	1.17435	0.251273	4.67361	2.96e-06	2.33e-05	606	896	2009	1868	Up	-1.46022	8.6987
LINC00964	ENSG00000249816	55.2448	1.35814	0.510231	2.66181	0.00777216	0.0258882	31	27	96	76	Up	-3.56085	1.47328
LINC00973	ENSG00000240476	27.5645	-5.86932	1.22468	-4.79252	1.65e-06	1.37e-05	44	58	1	1	Down	-1.33556	0
LINC01004	ENSG00000228393	61.1927	-1.72851	0.542876	-3.18399	0.0014526	0.00606023	92	84	42	20	Down	-2.55012	2.44681
LINC01088	ENSG00000249307	85.8917	-4.77272	1.85855	-2.56798	0.0102293	0.0327547	292	9	6	7	Down	-4.56413	0.468103
LINC01094	ENSG00000251442	568.352	3.03074	0.298249	10.1618	2.94e-24	1.57e-22	137	94	1151	1034	Up	-3.16709	1.17002
LINC01132	ENSG00000227630	16.5901	3.52112	1.04083	3.383	0.000716988	0.00324176	2	3	36	30	Up	-1.02271	0.079157
LINC01135	ENSG00000234807	66.2288	3.44866	0.587704	5.86802	4.41e-09	5.65e-08	6	15	128	133	Up	-1.86806	0.201208
LINC01179	ENSG00000249500	29.0431	4.09954	0.869367	4.71554	2.41e-06	1.93e-05	3	3	58	60	Up	-0.116726	0
LINC01186	ENSG00000236751	40.0481	-1.45854	0.576465	-2.53015	0.0114014	0.0358581	55	55	23	23	Down	-2.5945	0.417819
LINC01213	ENSG00000244541	72.7919	2.9524	0.548012	5.38748	7.15e-08	7.59e-07	20	11	125	151	Up	-1.18024	0
LINC01218	ENSG00000251636	50.3726	-2.11592	0.55963	-3.78093	0.000156246	0.000836183	83	70	25	16	Down	-0.637659	0
LINC01220	ENSG00000259687	20.638	2.15817	0.890265	2.42419	0.0153425	0.0460332	10	4	31	41	Up	-1.0296	0.212255
LINC01239	ENSG00000234840	37.046	3.2776	0.691119	4.74245	2.11e-06	1.71e-05	6	7	77	68	Up	-2.97207	0.347802
LINC01266	ENSG00000224957	20.9509	2.06795	0.842339	2.45501	0.0140882	0.0429062	10	5	39	34	Up	-1.82882	0.114722
LINC01269	ENSG00000258689	19.9172	-2.79168	1.0638	-2.62426	0.00868368	0.0284442	51	13	8	3	Down	-3.29607	0.0973004
LINC01311	ENSG00000260924	42.7684	-1.81315	0.569221	-3.18532	0.00144595	0.00603566	59	66	23	18	Down	-1.70989	1.24207
LINC01322	ENSG00000244128	419.788	-1.43166	0.257915	-5.55089	2.84e-08	3.21e-07	594	552	248	241	Down	-1.54303	0
LINC01356	ENSG00000215866	36.8725	-2.50185	0.7158	-3.49517	0.000473753	0.00225447	36	83	14	10	Down	-3.67722	0.101285
LINC01503	ENSG00000233901	491.533	-3.68923	0.29945	-12.32	7.07e-35	6.83e-33	945	758	86	67	Down	-1.64321	10.7626
LINC01504	ENSG00000225434	22.4511	2.22338	0.864277	2.57253	0.0100957	0.0323621	4	11	33	46	Up	-0.945205	0.446149
LINC01516	ENSG00000231422	4.67964	-5.77879	2.40625	-2.40158	0.0163244	0.0484272	2	16	0	0	Down	-1.03542	0
LINC01527	ENSG00000224308	143.517	-3.93466	0.744691	-5.28361	1.27e-07	1.29e-06	422	71	20	18	Down	-0.0290014	0.0274225
LINC01537	ENSG00000227467	25.8448	-4.4465	1.03791	-4.28409	1.83e-05	0.000122651	42	51	5	0	Down	-3.43977	0.974105
LINC01546	ENSG00000228459	10.5608	-6.94926	1.89123	-3.67446	0.000238352	0.00122016	28	11	0	0	Down	-1.17383	0.494462
LINC01547	ENSG00000183250	120.622	2.28785	0.492986	4.6408	3.47e-06	2.7e-05	53	23	229	203	Up	-2.35729	1.25724
LINC01550	ENSG00000246223	1029.78	1.98511	0.295126	6.72632	1.74e-11	3.08e-10	466	307	1791	1749	Up	0.9749	3.36258
LINC01559	ENSG00000180861	723.048	-7.66785	1.66014	-4.6188	3.86e-06	2.97e-05	2459	160	5	10	Down	-1.58028	0.0103999
LINC01564	ENSG00000235899	14.4517	-3.21426	1.0645	-3.0195	0.00253194	0.00980954	22	27	2	4	Down	-2.47957	0.155222
LINC01605	ENSG00000253161	1822.28	1.09434	0.357295	3.06283	0.00219251	0.00866755	1436	718	2786	2566	Up	-2.29723	1.21956
LINC01615	ENSG00000223485	29.223	2.5478	0.71795	3.54871	0.000387123	0.00188266	8	8	60	48	Up	-3.79989	1.78366
LINC01620	ENSG00000168746	4.97326	-5.86619	2.26975	-2.58451	0.00975187	0.0314172	4	15	0	0	Down	-3.24536	0.0492417
LINC01621	ENSG00000235357	34.9724	-3.18784	1.05193	-3.03046	0.00244179	0.00950852	104	11	9	6	Down	-0.580497	0.968529
LINC01630	ENSG00000227115	14.6302	-5.94756	1.78805	-3.32629	0.000880098	0.00388609	11	44	0	1	Down	-1.63339	0
LINC01634	ENSG00000235295	118.758	6.78557	0.814156	8.33448	7.78e-17	2.39e-15	2	2	248	258	Up	-1.07524	0.0769473
LINC01679	ENSG00000237989	203.631	1.16872	0.315846	3.7003	0.000215347	0.00111347	117	118	350	261	Up	0.2899	5.7507
LINC01704	ENSG00000231666	7.4912	-6.45493	1.96874	-3.27871	0.00104283	0.00451242	15	13	0	0	Down	-4.07075	0.0430993
LINC01705	ENSG00000232679	455.284	-9.9325	1.09652	-9.05819	1.33e-19	5e-18	1112	574	0	2	Down	-1.6217	0
LINC01725	ENSG00000233008	26.055	1.95358	0.740317	2.63884	0.0083191	0.0274398	11	9	54	36	Up	-1.88855	0.141833
LINC01762	ENSG00000233154	9.08346	-6.73532	2.11673	-3.18195	0.00146289	0.00609574	3	32	0	0	Down	-3.81894	0.250608
LINC01764	ENSG00000267308	52.8512	-6.24314	1.02773	-6.07468	1.24e-09	1.73e-08	120	74	3	0	Down	-4.47846	0.183229
LINC01783	ENSG00000233421	30.6639	-2.10061	0.672779	-3.12229	0.00179451	0.00728513	49	44	13	12	Down	-3.957	0.046491
LINC01792	ENSG00000237166	55.5099	-1.97965	0.558559	-3.54421	0.000393797	0.00191255	95	70	20	28	Down	-2.30739	0
LINC01802	ENSG00000225064	14.722	-3.84181	1.57419	-2.4405	0.0146669	0.0443729	4	49	0	4	Down	-0.901422	0
LINC01806	ENSG00000227403	180.925	1.10366	0.436786	2.52676	0.0115119	0.0361441	143	70	274	258	Up	-2.10989	1.06639
LINC01819	ENSG00000231826	54.2916	-2.41002	0.966387	-2.49385	0.0126367	0.0390894	148	19	30	8	Down	0.12033	1.7505
LINC01828	ENSG00000235885	19.1369	-7.80984	1.74718	-4.46996	7.82e-06	5.68e-05	17	56	0	0	Down	-1.3137	0.0184216
LINC01886	ENSG00000224568	5.45364	-5.99957	2.33971	-2.56424	0.0103402	0.0330651	2	19	0	0	Down	-3.3627	0
LINC01910	ENSG00000266278	72.4703	-2.79231	0.581455	-4.80228	1.57e-06	1.31e-05	150	85	15	24	Down	-0.0983601	0
LINC01931	ENSG00000162947	7.71757	-4.99865	1.88289	-2.65477	0.00793615	0.0263573	14	14	0	1	Down	-1.72754	0
LINC01932	ENSG00000253315	25.9941	-4.18469	1.04029	-4.02262	5.76e-05	0.000341779	38	55	6	0	Down	-0.604181	0
LINC01982	ENSG00000263320	26.0322	-1.95176	0.733532	-2.66077	0.00779614	0.0259608	31	47	11	12	Down	-0.300556	0
LINC02004	ENSG00000240006	38.3229	-2.56641	0.665255	-3.85779	0.000114418	0.000630492	45	79	14	10	Down	-0.541336	0.352045
LINC02045	ENSG00000243349	252.467	-11.5301	1.47373	-7.82373	5.13e-15	1.33e-13	457	490	0	0	Down	-1.97305	0
LINC02133	ENSG00000261231	57.5012	-6.9432	1.30971	-5.30132	1.15e-07	1.18e-06	30	189	1	1	Down	-0.136241	0
LINC02137	ENSG00000260186	170.447	-8.51268	1.09205	-7.79517	6.43e-15	1.64e-13	373	260	0	2	Down	-2.45632	2.6367
LINC02154	ENSG00000235385	711.615	-9.58222	0.791603	-12.1048	9.96e-34	9.07e-32	979	1708	2	2	Down	-1.52355	0
LINC02159	ENSG00000253417	39.5812	2.52478	0.626409	4.03056	5.56e-05	0.000331841	10	12	71	74	Up	-0.490713	0.153486
LINC02175	ENSG00000262155	45.9818	-2.14008	0.632055	-3.38591	0.000709423	0.00321337	48	94	23	14	Down	-3.50536	0.701894
LINP1	ENSG00000223784	1113.4	-3.08934	0.388135	-7.95944	1.73e-15	4.72e-14	1110	2675	242	261	Down	-2.58906	0.114527
LOXL1-AS1	ENSG00000261801	137.522	1.699	0.368916	4.60539	4.12e-06	3.15e-05	67	54	243	211	Up	-2.80148	1.953
LURAP1L-AS1	ENSG00000235448	73.07	-3.9943	0.689209	-5.79548	6.81e-09	8.41e-08	155	101	16	3	Down	-1.00593	0.242369
MAGI2-AS3	ENSG00000234456	358.245	-2.6936	0.280145	-9.61501	6.91e-22	3.09e-20	516	651	109	98	Down	-3.37328	2.18909
MALAT1	ENSG00000251562	67285.7	-1.3111	0.23357	-5.61329	1.99e-08	2.3e-07	73338	107482	44999	38513	Down	-0.850216	486.079
MAMDC2-AS1	ENSG00000204706	26.0744	2.15638	0.742415	2.90455	0.00367779	0.0135484	7	11	49	43	Up	-1.50773	0.116541
MAP3K14-AS1	ENSG00000267278	134.121	1.05097	0.405995	2.58863	0.00963592	0.0311072	59	106	200	190	Up	-3.85708	1.80558
MAP3K20-AS1	ENSG00000238133	28.5352	-3.18095	0.95271	-3.33885	0.000841262	0.00373551	22	76	3	9	Down	-0.766161	0.661809
MBNL1-AS1	ENSG00000229619	33.0042	2.05585	0.680035	3.02315	0.00250158	0.00970783	12	12	73	43	Up	-5.00551	1.45401
MCPH1-AS1	ENSG00000249898	347.016	-2.81995	0.505159	-5.5823	2.37e-08	2.72e-07	830	291	112	75	Down	-1.03979	0.274449
MPRIP-AS1	ENSG00000225442	82.2405	-3.06013	0.468607	-6.53028	6.56e-11	1.09e-09	125	151	20	18	Down	-0.389317	0.377281
MTUS2-AS1	ENSG00000179141	6.20119	-6.18146	2.0883	-2.96004	0.00307602	0.0116079	15	8	0	0	Down	-0.668428	0.0735242
MYO16-AS1	ENSG00000236242	25.3063	2.78151	0.791777	3.513	0.000443074	0.00212482	7	5	47	48	Up	-2.60553	0
MYOSLID	ENSG00000229647	343.22	-4.65068	0.439222	-10.5884	3.37e-26	2.02e-24	398	854	34	23	Down	-4.25614	0.457802
NCF4-AS1	ENSG00000183822	17.738	3.98999	1.17711	3.38964	0.000699836	0.00317298	0	4	37	35	Up	-1.44385	0.034306
NEBL-AS1	ENSG00000231920	48.3301	2.63291	0.625634	4.20838	2.57e-05	0.000165614	16	9	110	71	Up	-1.8268	2.06922
NNT-AS1	ENSG00000248092	331.985	1.13956	0.262193	4.34628	1.38e-05	9.5e-05	184	205	525	461	Up	-1.92325	2.67314
NUTM2B-AS1	ENSG00000225485	15501.7	-2.46934	0.244353	-10.1056	5.22e-24	2.74e-22	27449	21550	5855	4422	Down	-0.46256	2.62956
OTUD6B-AS1	ENSG00000253738	1012.13	1.00305	0.222951	4.49897	6.83e-06	5.02e-05	574	692	1451	1455	Up	-2.42316	5.44328
OVOL1-AS1	ENSG00000255120	58.3464	-1.67901	0.572181	-2.9344	0.00334198	0.0124586	107	58	33	27	Down	-1.11494	5.4461
PART1	ENSG00000152931	446.715	2.46106	0.260566	9.44507	3.55e-21	1.51e-19	134	123	866	766	Up	-3.16684	0.580364
PAXIP1-AS2	ENSG00000214106	229.812	2.07076	0.304975	6.78994	1.12e-11	2.03e-10	75	91	410	390	Up	-1.73619	2.41557
PDCD4-AS1	ENSG00000203497	51.1783	-1.33235	0.526216	-2.53195	0.0113431	0.0357174	73	64	36	27	Down	-1.93571	3.65413
PIK3CD-AS2	ENSG00000231789	177.001	2.12019	0.378595	5.60017	2.14e-08	2.47e-07	45	80	325	296	Up	-3.54362	1.24163
PINK1-AS	ENSG00000117242	237.151	1.15507	0.337329	3.42415	0.000616722	0.00283823	160	114	392	316	Up	-1.04765	3.85388
PLA2G4E-AS1	ENSG00000246740	22.981	-2.30456	0.895796	-2.57264	0.0100926	0.0323564	46	25	13	4	Down	1.98318	9.54856
PLCXD2-AS1	ENSG00000240766	20.9901	-3.42286	1.18237	-2.89493	0.00379248	0.0139124	22	51	8	0	Down	-3.84506	0
PPP1R26-AS1	ENSG00000225361	88.3802	1.09906	0.431971	2.54429	0.0109499	0.0346083	59	46	127	132	Up	-2.05736	0.663708
PRKCQ-AS1	ENSG00000237943	158.173	-1.60794	0.3688	-4.35991	1.3e-05	9e-05	181	268	81	87	Down	-3.55306	0.27109
PRKCZ-AS1	ENSG00000182873	61.213	-1.96556	0.52125	-3.77085	0.00016269	0.000866949	71	113	30	24	Down	-3.46395	6.65829
PRKG1-AS1	ENSG00000236671	34.0345	-1.52732	0.627316	-2.43469	0.0149047	0.045005	43	52	22	16	Down	-1.26112	0.030338
PRMT5-AS1	ENSG00000237054	10.1191	-3.79999	1.48872	-2.55252	0.0106945	0.0339825	24	11	3	0	Down	-3.75403	0.157843
PSG8-AS1	ENSG00000225877	6.77927	-6.31328	2.15081	-2.9353	0.00333225	0.0124341	4	22	0	0	Down	-2.16634	0
PSMG3-AS1	ENSG00000230487	418.217	3.32864	0.277251	12.0059	3.31e-33	2.97e-31	69	73	912	734	Up	-2.23444	2.14145
RAD21-AS1	ENSG00000253327	14.0501	3.28543	1.31564	2.49721	0.0125173	0.0387652	0	5	18	36	Up	-2.48436	0.210999
RALY-AS1	ENSG00000228265	50.1887	1.63372	0.533474	3.06242	0.00219555	0.00867808	20	26	88	76	Up	-3.15748	1.23996
RAP2C-AS1	ENSG00000232160	80.8972	1.37689	0.443075	3.10757	0.00188633	0.00761091	47	37	133	119	Up	-2.1761	1.65144
RASAL2-AS1	ENSG00000224687	116.922	-1.73189	0.404216	-4.28456	1.83e-05	0.000122426	135	204	64	53	Down	-1.14163	0.63818
RFPL1S	ENSG00000225465	50.999	1.45994	0.544453	2.68148	0.00732969	0.0246362	24	27	70	90	Up	-5.19478	0.0451793
RHPN1-AS1	ENSG00000254389	17.2305	2.45604	0.913655	2.68815	0.00718487	0.0242148	4	6	34	29	Up	-1.36674	0.487907
RPS6KA2-IT1	ENSG00000232082	9.15686	-4.22932	1.52384	-2.77544	0.00551263	0.0192219	10	23	1	1	Down	-0.581354	0.160458
RUNDC3A-AS1	ENSG00000267750	115.059	2.63046	0.398299	6.60422	4e-11	6.76e-10	29	31	220	207	Up	-2.59942	0.393107
RUSC1-AS1	ENSG00000225855	101.337	-1.62708	0.39135	-4.15762	3.22e-05	0.000201692	141	146	57	50	Down	-0.824653	12.7579
SATB1-AS1	ENSG00000228956	54.2135	3.1129	0.580003	5.36703	8e-08	8.44e-07	12	9	114	96	Up	-0.781508	0.0236697
SCAMP1-AS1	ENSG00000245556	305.951	1.12578	0.268913	4.18643	2.83e-05	0.000180256	168	193	472	433	Up	-1.68846	5.65599
SCOC-AS1	ENSG00000196951	52.2978	1.9516	0.56543	3.45154	0.0005574	0.00259426	25	15	92	87	Up	-2.16488	0.668071
SERTAD4-AS1	ENSG00000203706	64.7288	-1.78583	0.574942	-3.1061	0.00189571	0.00764485	124	62	36	27	Down	-4.10809	3.05099
SFTA1P	ENSG00000225383	74.0811	-3.10445	0.71875	-4.31923	1.57e-05	0.000106401	191	53	14	19	Down	-7.21245	0.142804
SGMS1-AS1	ENSG00000226200	149.126	2.91899	0.397469	7.34396	2.07e-13	4.58e-12	38	27	276	290	Up	-1.32033	1.08511
SOX21-AS1	ENSG00000227640	61.0497	1.98991	0.582697	3.41499	0.000637842	0.00292043	24	22	148	66	Up	-0.064004	8.21254
SPATA41	ENSG00000189419	18.1405	2.20962	0.922605	2.39498	0.0166213	0.0491908	8	4	41	24	Up	-3.60087	0.654819
ST20	ENSG00000180953	67.7436	1.51303	0.48116	3.14454	0.0016635	0.00681636	30	36	98	117	Up	-3.03949	3.63867
ST8SIA6-AS1	ENSG00000204837	45.8966	1.3303	0.550108	2.41824	0.0155956	0.046645	23	26	67	74	Up	-3.2287	0.0400514
STARD4-AS1	ENSG00000246859	29.1311	1.76077	0.68891	2.55588	0.0105918	0.0337455	10	15	50	47	Up	-4.42584	1.3062
STX18-AS1	ENSG00000247708	113.668	1.04847	0.371398	2.82303	0.00475714	0.0168759	66	73	167	163	Up	-1.27199	0.819564
SUCLA2-AS1	ENSG00000227848	62.9915	-2.48669	0.599537	-4.14768	3.36e-05	0.000209871	133	65	20	21	Down	-0.962822	0.531795
TAF1A-AS1	ENSG00000225265	53.3009	1.53714	0.527963	2.91146	0.00359747	0.0132855	29	22	90	81	Up	-3.22957	0.62169
TDRKH-AS1	ENSG00000203306	525.369	-1.69888	0.242165	-7.0154	2.29e-12	4.49e-11	752	753	294	241	Down	-3.10369	0.674347
TESC-AS1	ENSG00000258285	131.637	-6.31992	0.79159	-7.98383	1.42e-15	3.89e-14	114	382	3	4	Down	-4.50724	0
TEX26-AS1	ENSG00000224743	17.8118	-7.70371	1.72307	-4.47091	7.79e-06	5.66e-05	44	22	0	0	Down	-3.30657	0.104032
TEX41	ENSG00000226674	50.9132	1.86421	0.547947	3.40217	0.000668523	0.00304501	23	18	98	75	Up	-0.825803	0.321143
TGFB2-AS1	ENSG00000232480	45.605	-3.9347	0.896067	-4.39108	1.13e-05	7.91e-05	27	137	5	7	Down	-1.30174	0.0876871
THAP7-AS1	ENSG00000230513	70.2015	1.32501	0.473586	2.79783	0.00514476	0.0180857	39	36	130	88	Up	-1.29039	2.73701
TIPARP-AS1	ENSG00000243926	36.2861	1.69344	0.628046	2.69636	0.00701016	0.0236867	18	14	57	62	Up	-4.67426	1.00033
TM4SF19-AS1	ENSG00000235897	19.2425	-2.45308	0.971318	-2.52552	0.0115527	0.036233	16	46	9	4	Down	-3.05338	0.222048
TMEM105	ENSG00000185332	221.398	1.82152	0.640478	2.84401	0.00445503	0.0159693	151	28	366	376	Up	-1.04412	0.271143
TMEM9B-AS1	ENSG00000254860	156.243	1.88109	0.357525	5.26142	1.43e-07	1.44e-06	62	63	245	282	Up	-0.783373	4.74009
TNK2-AS1	ENSG00000224614	43.6394	-2.55191	0.722432	-3.5324	0.000411813	0.00198981	82	57	22	6	Down	-0.844633	1.44691
TOB1-AS1	ENSG00000229980	64.9341	-1.19003	0.484914	-2.4541	0.0141238	0.0429869	71	99	40	45	Down	-2.20538	1.14765
TP73-AS1	ENSG00000227372	1040.11	1.06156	0.226803	4.68053	2.86e-06	2.26e-05	667	593	1625	1412	Up	-1.81098	11.0649
TPT1-AS1	ENSG00000170919	359.061	-1.34484	0.496036	-2.71117	0.00670466	0.0227681	224	759	222	215	Down	-1.86366	6.58381
TRAM2-AS1	ENSG00000225791	268.872	1.77395	0.301836	5.8772	4.17e-09	5.37e-08	96	133	463	434	Up	-1.98813	2.3464
TTC28-AS1	ENSG00000235954	408.14	1.09262	0.268231	4.07342	4.63e-05	0.00028154	263	224	643	557	Up	-1.77492	3.43649
TYMSOS	ENSG00000176912	42.6176	-2.15924	0.726811	-2.97085	0.00296981	0.0112609	85	44	10	23	Down	-2.55174	0.776528
UBE2R2-AS1	ENSG00000235481	21.9018	-2.07784	0.826668	-2.51351	0.0119535	0.037302	23	44	8	10	Down	-3.31033	0.488047
UCA1	ENSG00000214049	955.616	-7.53806	0.396639	-19.0048	1.56e-80	7.36e-78	1882	1672	9	13	Down	-2.20372	0.356574
UNC5B-AS1	ENSG00000237512	64.7712	1.79487	0.521559	3.44136	0.000578806	0.00268009	33	21	126	92	Up	-2.54618	1.23775
USP2-AS1	ENSG00000245248	120.299	-7.42154	1.0129	-7.32706	2.35e-13	5.17e-12	109	347	1	2	Down	-3.82902	0.0674595
WEE2-AS1	ENSG00000228775	103.266	2.73516	0.477593	5.72698	1.02e-08	1.23e-07	16	35	208	180	Up	-1.14424	1.32789
WNT5A-AS1	ENSG00000244586	185.229	2.70619	0.348783	7.75895	8.56e-15	2.16e-13	51	41	365	328	Up	-4.01789	0.38058
ZBED5-AS1	ENSG00000247271	648.354	1.25016	0.337554	3.70358	0.000212582	0.00110061	449	264	959	1003	Up	-2.06301	14.6744
ZFY-AS1	ENSG00000233070	6.62423	6.0749	2.06487	2.94203	0.00326069	0.0121959	0	0	9	19	Up	-2.33373	0.0964245
ZMIZ1-AS1	ENSG00000224596	31.1303	1.7261	0.665095	2.59527	0.00945157	0.030629	15	12	53	50	Up	-1.92804	1.86625
ZNF213-AS1	ENSG00000263072	198.197	1.89925	0.314333	6.04217	1.52e-09	2.09e-08	79	78	361	314	Up	-1.91091	4.33713
ZNF295-AS1	ENSG00000237232	41.409	-3.26142	0.658101	-4.9558	7.2e-07	6.4e-06	64	77	11	6	Down	-5.15199	0.367754
ZNF503-AS1	ENSG00000226051	21.0115	2.47609	0.829551	2.98486	0.00283708	0.0108401	6	6	42	35	Up	-1.56585	0.722034
ZNF561-AS1	ENSG00000267106	712.069	1.25985	0.234103	5.38162	7.38e-08	7.82e-07	407	378	1094	1069	Up	-0.109999	6.67464
ZNF674-AS1	ENSG00000230844	107.283	-1.44457	0.438666	-3.2931	0.000990891	0.00430702	129	166	49	74	Down	-2.12294	4.19791
